# Supplementary material for: ToxCodAn-Genome: an automated pipeline for toxin-gene annotation in genome assembly of venomous lineages
Source: Gigascience. 2024 Jan 18;13:giad116. doi: 10.1093/gigascience/giad116 (PMC10797961; doi:10.1093/gigascience/giad116)
Supplement: giad116_Supplemental_Files [file giad116_supplemental_files.zip]

Archive with 4 entries (4 files):
- Supplementary_file_1.pdf
- Supplementary_file_2.pdf
- Supplementary_file_3.xlsx
- Supplementary_file_4.pdf
