# Supplementary material for: ToxCodAn-Genome: an automated pipeline for toxin-gene annotation in genome assembly of venomous lineages
Source: Gigascience. 2024 Jan 18;13:giad116. doi: 10.1093/gigascience/giad116 (PMC10797961; doi:10.1093/gigascience/giad116)
Supplement: giad116_Supplemental_Files [file giad116_supplemental_files.zip › Supplementary_file_3.xlsx]

## Sheet: Sup_file_3
Supplementary file 3
Table_S1. Basic genomic statistics, toxins annotations and results of ToxCodAn-Genome of each testing set.
Table_S2. Genomics statistics of Bothrops alternatus obtained in the present study.
Table_S3. Toxin annotation of Bothrops alternatus genome.

## Sheet: Table_S1Testing_sets
Table_S1. Basic genomic statistics, toxins annotations and results of ToxCodAn-Genome of each testing set.
										ToxCodAn-Genome outputᵇ
Lineage	Species	Genome accession number	Assembly level	Size (Gb)	# of contigs	N50 (Mb)	BUSCO	BUSCO database used	# of toxinsᵃ	DB only	DB+TR	TRonly
Viperidae	Azemiops feae	GCA_023970755.1	Scaffold	1.6	4303	1.59	C:92.8%[S:91.2%,D:1.6%],F:2.3%,M:4.9%,n:5310	tetrapoda_odb10	51	32(29)	67(66)	51(51)
	Bothrops jararaca	GCA_018340635.1	Scaffold	1.66	27698	0.163	C:79.3%[S:73.7%,D:5.6%],F:9.1%,M:11.6%,n:5310	tetrapoda_odb10	51	52(47)	61(57)	44(43)
	Crotalus tigris	GCA_016545835.1	Scaffold	1.61	4228	2.11	C:95.6%[S:94.1%,D:1.5%],F:1.0%,M:3.4%,n:5310	tetrapoda_odb10	51	53(49)	61(57)	38(37)
Elapidae	Hydrophis curtus	https://doi.org/10.6084/m9.figshare.11391606.v5	Scaffold	1.62	3139	1.34	C:87.5%[S:86.9%,D:0.6%],F:4.7%,M:7.8%,n:5310	tetrapoda_odb10	35	12(12)	33(33)	35(35)
	Hydrophis cyanocinctus	JAAZTL000000000	Chromosome	1.98	1163	264.25	C:92.6%[S:91.2%,D:1.4%],F:1.9%,M:5.5%,n:5310	tetrapoda_odb10	60	27(25)	55(52)	50(48)
	Naja naja	GCA_009733165.1	Chromosome	1.76	1897	224.1	C:90.1%[S:89.1%,D:1.0%],F:3.3%,M:6.6%,n:5310	tetrapoda_odb10	37	25(21)	41(37)	32(30)
Myliobatoidei	Potamotrygon leopoldi	GWH:GWHAOTN00000000	Scaffold	4.3	13219	5.6	C:89.1%[S:86.1%,D:3.0%],F:4.9%,M:6.0%,n:3354	vertebrata_odb10	84	41(40)	86(62)	60(37)
Scorpiones	Mesobuthus martensii	GCA_000484575.1	Contig	0.925	92408	0.045	C:53.0%[S:49.3%,D:3.7%],F:12.6%,M:34.4%,n:2934	arachnida_odb10	116	14(14)	61(53)	64(56)
Hymenoptera	Apis cerana	GCF_001442555.1	Scaffold	0.228	2430	1.4	C:94.9%[S:94.0%,D:0.9%],F:2.6%,M:2.5%,n:5991	hymenoptera_odb10	28	17(17)	33(33)	31(31)
	Apis mellifera	GCF_003254395.2	Chromosome	0.225	176	13.6	C:98.8%[S:98.6%,D:0.2%],F:0.3%,M:0.9%,n:5991	hymenoptera_odb10	31	14(12)	20(12)	20(12)
	Nasonia vitripennis	GCF_009193385.2	Chromosome	0.297	444	7.2	C:95.3%[S:94.2%,D:1.1%],F:0.6%,M:4.1%,n:5991	hymenoptera_odb10	68	41(40)	31(31)	31(31)
Anthozoa	Nematostella vectensis	GCF_932526225.1	Chromosome	0.269	223	2.9	C:96.9%[S:96.2%,D:0.6%],F:0.6%,M:2.5%,n:954	metazoa_odb10	33	28(28)	30(30)	30(30)
Notes:
ᵃ - The number of toxins were considered as annotated by its original publication. When not available, it was assigned based on the venom tissue transcriptome publication or venomics studies using the assembled genome.
ᵇ - ToxCodAn-Genome output is demonstrated as follows: total number of annotated toxins (number of "reliable" annotations)

## Sheet: Table_S2Balternatus_genomic_sta
Table_S2. Genomics statistics of Bothrops alternatus obtained in the present study.
Assembly size	1,7Gb			Repetitive elements	Class	Sub-class	Percent (%)
# of contigs	1557				LTR	Copia	2.04
N50	13,9Mb					Gypsi	13.79
GC content	0.407					Unknown	10.02
QV score	36.78				TIR	CACTA	3.92
BUSCO (tetrapoda_odb)	C:95.8%[S:89.9%,D:5.9%],F:1.1%,M:3.1%,n:5310					Mutator	4.69
Protein-coding genes	29245					PIF_Harbinger	0.47
toxin genes	60					Tc1_Mariner	0.65
						hAT	4.87
						polintron	0.02
					nonLTR	LINE_element	0.18
						Penelope	0.01
					nonTIR	helitron	4.13
						repeat_region	1.84
					TOTAL		46.64

## Sheet: Table_S3Balternatus_toxin_annot
Table_S3. Toxin annotation of Bothrops alternatus genome.
Contig	Source	Feature	Start	Stop	Score	Strand	Frame	Attribute
ptg000006l	ToxCodAn-Genome	CDS	14934899	14935819	.	plus	.	gene_id "Balte-HYAL-1";
ptg000006l	ToxCodAn-Genome	CDS	14937940	14938029	.	plus	.	gene_id "Balte-HYAL-1";
ptg000006l	ToxCodAn-Genome	CDS	14948051	14948389	.	plus	.	gene_id "Balte-HYAL-1";
ptg000009l	ToxCodAn-Genome	CDS	6458387	6458491	.	minus	.	gene_id "Balte-LIPA-1";
ptg000009l	ToxCodAn-Genome	CDS	6455936	6456053	.	minus	.	gene_id "Balte-LIPA-1";
ptg000009l	ToxCodAn-Genome	CDS	6454662	6454860	.	minus	.	gene_id "Balte-LIPA-1";
ptg000009l	ToxCodAn-Genome	CDS	6452973	6453082	.	minus	.	gene_id "Balte-LIPA-1";
ptg000009l	ToxCodAn-Genome	CDS	6451678	6451814	.	minus	.	gene_id "Balte-LIPA-1";
ptg000009l	ToxCodAn-Genome	CDS	6447653	6447799	.	minus	.	gene_id "Balte-LIPA-1";
ptg000009l	ToxCodAn-Genome	CDS	6446978	6447049	.	minus	.	gene_id "Balte-LIPA-1";
ptg000009l	ToxCodAn-Genome	CDS	6446427	6446498	.	minus	.	gene_id "Balte-LIPA-1";
ptg000009l	ToxCodAn-Genome	CDS	6444608	6444850	.	minus	.	gene_id "Balte-LIPA-1";
ptg000033l	ToxCodAn-Genome	CDS	7500559	7500948	.	plus	.	gene_id "Balte-NUC-1";
ptg000033l	ToxCodAn-Genome	CDS	7506009	7506231	.	plus	.	gene_id "Balte-NUC-1";
ptg000033l	ToxCodAn-Genome	CDS	7519764	7519952	.	plus	.	gene_id "Balte-NUC-1";
ptg000033l	ToxCodAn-Genome	CDS	7525036	7525233	.	plus	.	gene_id "Balte-NUC-1";
ptg000033l	ToxCodAn-Genome	CDS	7525973	7526127	.	plus	.	gene_id "Balte-NUC-1";
ptg000033l	ToxCodAn-Genome	CDS	7528007	7528115	.	plus	.	gene_id "Balte-NUC-1";
ptg000033l	ToxCodAn-Genome	CDS	7529188	7529337	.	plus	.	gene_id "Balte-NUC-1";
ptg000033l	ToxCodAn-Genome	CDS	7530641	7530841	.	plus	.	gene_id "Balte-NUC-1";
ptg000033l	ToxCodAn-Genome	CDS	7532412	7532572	.	plus	.	gene_id "Balte-NUC-1";
ptg000036l	ToxCodAn-Genome	CDS	604704	604743	.	minus	.	gene_id "Balte-PLA2C-1";
ptg000036l	ToxCodAn-Genome	CDS	604320	604452	.	minus	.	gene_id "Balte-PLA2C-1";
ptg000036l	ToxCodAn-Genome	CDS	603754	603854	.	minus	.	gene_id "Balte-PLA2C-1";
ptg000036l	ToxCodAn-Genome	CDS	603352	603494	.	minus	.	gene_id "Balte-PLA2C-1";
ptg000036l	ToxCodAn-Genome	CDS	606544	606583	.	plus	.	gene_id "Balte-PLA2-1";
ptg000036l	ToxCodAn-Genome	CDS	606830	606962	.	plus	.	gene_id "Balte-PLA2-1";
ptg000036l	ToxCodAn-Genome	CDS	607690	607790	.	plus	.	gene_id "Balte-PLA2-1";
ptg000036l	ToxCodAn-Genome	CDS	608050	608192	.	plus	.	gene_id "Balte-PLA2-1";
ptg000061l	ToxCodAn-Genome	CDS	129463	129535	.	plus	.	gene_id "Balte-KUN-1";
ptg000061l	ToxCodAn-Genome	CDS	132202	132366	.	plus	.	gene_id "Balte-KUN-1";
ptg000061l	ToxCodAn-Genome	CDS	133106	133153	.	plus	.	gene_id "Balte-KUN-1";
ptg000061l	ToxCodAn-Genome	CDS	133526	133585	.	plus	.	gene_id "Balte-KUN-1";
ptg000061l	ToxCodAn-Genome	CDS	133668	133838	.	plus	.	gene_id "Balte-KUN-1";
ptg000061l	ToxCodAn-Genome	CDS	134013	134081	.	plus	.	gene_id "Balte-KUN-1";
ptg000061l	ToxCodAn-Genome	CDS	134467	134630	.	plus	.	gene_id "Balte-KUN-1";
ptg000061l	ToxCodAn-Genome	CDS	636998	637042	.	minus	.	gene_id "Balte-VEGFF-1";
ptg000061l	ToxCodAn-Genome	CDS	636534	636564	.	minus	.	gene_id "Balte-VEGFF-1";
ptg000061l	ToxCodAn-Genome	CDS	635931	636127	.	minus	.	gene_id "Balte-VEGFF-1";
ptg000061l	ToxCodAn-Genome	CDS	635712	635791	.	minus	.	gene_id "Balte-VEGFF-1";
ptg000061l	ToxCodAn-Genome	CDS	635196	635237	.	minus	.	gene_id "Balte-VEGFF-1";
ptg000061l	ToxCodAn-Genome	CDS	634984	635029	.	minus	.	gene_id "Balte-VEGFF-1";
ptg000067l	ToxCodAn-Genome	CDS	3117	3174	.	plus	.	gene_id "Balte-CTL-1";
ptg000067l	ToxCodAn-Genome	CDS	4420	4517	.	plus	.	gene_id "Balte-CTL-1";
ptg000067l	ToxCodAn-Genome	CDS	6122	6259	.	plus	.	gene_id "Balte-CTL-1";
ptg000067l	ToxCodAn-Genome	CDS	35761	35851	.	plus	.	gene_id "Balte-CTL-1";
ptg000067l	ToxCodAn-Genome	CDS	36242	36309	.	plus	.	gene_id "Balte-CTL-1";
ptg000067l	ToxCodAn-Genome	CDS	44465	44522	.	minus	.	gene_id "Balte-CTL-2";
ptg000067l	ToxCodAn-Genome	CDS	43251	43342	.	minus	.	gene_id "Balte-CTL-2";
ptg000067l	ToxCodAn-Genome	CDS	41823	41972	.	minus	.	gene_id "Balte-CTL-2";
ptg000067l	ToxCodAn-Genome	CDS	40798	40894	.	minus	.	gene_id "Balte-CTL-2";
ptg000067l	ToxCodAn-Genome	CDS	39765	39835	.	minus	.	gene_id "Balte-CTL-2";
ptg000124l	ToxCodAn-Genome	CDS	21283062	21283170	.	minus	.	gene_id "Balte-PLB-1";
ptg000124l	ToxCodAn-Genome	CDS	21266873	21267092	.	minus	.	gene_id "Balte-PLB-1";
ptg000124l	ToxCodAn-Genome	CDS	21264904	21264987	.	minus	.	gene_id "Balte-PLB-1";
ptg000124l	ToxCodAn-Genome	CDS	21264186	21264324	.	minus	.	gene_id "Balte-PLB-1";
ptg000124l	ToxCodAn-Genome	CDS	21259109	21259270	.	minus	.	gene_id "Balte-PLB-1";
ptg000124l	ToxCodAn-Genome	CDS	21256663	21256807	.	minus	.	gene_id "Balte-PLB-1";
ptg000124l	ToxCodAn-Genome	CDS	21254426	21254626	.	minus	.	gene_id "Balte-PLB-1";
ptg000124l	ToxCodAn-Genome	CDS	21254193	21254333	.	minus	.	gene_id "Balte-PLB-1";
ptg000124l	ToxCodAn-Genome	CDS	21253235	21253420	.	minus	.	gene_id "Balte-PLB-1";
ptg000124l	ToxCodAn-Genome	CDS	21252366	21252472	.	minus	.	gene_id "Balte-PLB-1";
ptg000124l	ToxCodAn-Genome	CDS	21250022	21250189	.	minus	.	gene_id "Balte-PLB-1";
ptg000141l	ToxCodAn-Genome	CDS	1008961	1009012	.	minus	.	gene_id "Balte-SVSP-1";
ptg000141l	ToxCodAn-Genome	CDS	1006828	1006975	.	minus	.	gene_id "Balte-SVSP-1";
ptg000141l	ToxCodAn-Genome	CDS	1005412	1005671	.	minus	.	gene_id "Balte-SVSP-1";
ptg000141l	ToxCodAn-Genome	CDS	1003513	1003652	.	minus	.	gene_id "Balte-SVSP-1";
ptg000141l	ToxCodAn-Genome	CDS	1002997	1003170	.	minus	.	gene_id "Balte-SVSP-1";
ptg000141l	ToxCodAn-Genome	CDS	1103982	1104033	.	minus	.	gene_id "Balte-SVSP-2";
ptg000141l	ToxCodAn-Genome	CDS	1095992	1096142	.	minus	.	gene_id "Balte-SVSP-2";
ptg000141l	ToxCodAn-Genome	CDS	1094589	1094848	.	minus	.	gene_id "Balte-SVSP-2";
ptg000141l	ToxCodAn-Genome	CDS	1093483	1093622	.	minus	.	gene_id "Balte-SVSP-2";
ptg000141l	ToxCodAn-Genome	CDS	1092971	1093144	.	minus	.	gene_id "Balte-SVSP-2";
ptg000141l	ToxCodAn-Genome	CDS	1073527	1073578	.	minus	.	gene_id "Balte-SVSP-3";
ptg000141l	ToxCodAn-Genome	CDS	1070524	1070671	.	minus	.	gene_id "Balte-SVSP-3";
ptg000141l	ToxCodAn-Genome	CDS	1069102	1069361	.	minus	.	gene_id "Balte-SVSP-3";
ptg000141l	ToxCodAn-Genome	CDS	1066730	1066869	.	minus	.	gene_id "Balte-SVSP-3";
ptg000141l	ToxCodAn-Genome	CDS	1066214	1066387	.	minus	.	gene_id "Balte-SVSP-3";
ptg000141l	ToxCodAn-Genome	CDS	1144851	1144902	.	minus	.	gene_id "Balte-SVSP-4";
ptg000141l	ToxCodAn-Genome	CDS	1143874	1144024	.	minus	.	gene_id "Balte-SVSP-4";
ptg000141l	ToxCodAn-Genome	CDS	1142504	1142763	.	minus	.	gene_id "Balte-SVSP-4";
ptg000141l	ToxCodAn-Genome	CDS	1140627	1140766	.	minus	.	gene_id "Balte-SVSP-4";
ptg000141l	ToxCodAn-Genome	CDS	1140111	1140284	.	minus	.	gene_id "Balte-SVSP-4";
ptg000141l	ToxCodAn-Genome	CDS	1197923	1197974	.	minus	.	gene_id "Balte-SVSP-5";
ptg000141l	ToxCodAn-Genome	CDS	1194193	1194349	.	minus	.	gene_id "Balte-SVSP-5";
ptg000141l	ToxCodAn-Genome	CDS	1192239	1192498	.	minus	.	gene_id "Balte-SVSP-5";
ptg000141l	ToxCodAn-Genome	CDS	1190858	1190997	.	minus	.	gene_id "Balte-SVSP-5";
ptg000141l	ToxCodAn-Genome	CDS	1190380	1190553	.	minus	.	gene_id "Balte-SVSP-5";
ptg000141l	ToxCodAn-Genome	CDS	1225891	1225942	.	minus	.	gene_id "Balte-SVSP-6";
ptg000141l	ToxCodAn-Genome	CDS	1221314	1221464	.	minus	.	gene_id "Balte-SVSP-6";
ptg000141l	ToxCodAn-Genome	CDS	1218047	1218306	.	minus	.	gene_id "Balte-SVSP-6";
ptg000141l	ToxCodAn-Genome	CDS	1216745	1216884	.	minus	.	gene_id "Balte-SVSP-6";
ptg000141l	ToxCodAn-Genome	CDS	1216316	1216489	.	minus	.	gene_id "Balte-SVSP-6";
ptg000141l	ToxCodAn-Genome	CDS	1254362	1254413	.	minus	.	gene_id "Balte-SVSP-7";
ptg000141l	ToxCodAn-Genome	CDS	1252502	1252649	.	minus	.	gene_id "Balte-SVSP-7";
ptg000141l	ToxCodAn-Genome	CDS	1249919	1250178	.	minus	.	gene_id "Balte-SVSP-7";
ptg000141l	ToxCodAn-Genome	CDS	1248063	1248202	.	minus	.	gene_id "Balte-SVSP-7";
ptg000141l	ToxCodAn-Genome	CDS	1247548	1247721	.	minus	.	gene_id "Balte-SVSP-7";
ptg000141l	ToxCodAn-Genome	CDS	1283448	1283499	.	minus	.	gene_id "Balte-SVSP-8";
ptg000141l	ToxCodAn-Genome	CDS	1278505	1278655	.	minus	.	gene_id "Balte-SVSP-8";
ptg000141l	ToxCodAn-Genome	CDS	1274371	1274630	.	minus	.	gene_id "Balte-SVSP-8";
ptg000141l	ToxCodAn-Genome	CDS	1273042	1273181	.	minus	.	gene_id "Balte-SVSP-8";
ptg000141l	ToxCodAn-Genome	CDS	1272613	1272786	.	minus	.	gene_id "Balte-SVSP-8";
ptg000141l	ToxCodAn-Genome	CDS	922693	922744	.	minus	.	gene_id "Balte-SVSP-9";
ptg000141l	ToxCodAn-Genome	CDS	920556	920703	.	minus	.	gene_id "Balte-SVSP-9";
ptg000141l	ToxCodAn-Genome	CDS	919126	919388	.	minus	.	gene_id "Balte-SVSP-9";
ptg000141l	ToxCodAn-Genome	CDS	917242	917381	.	minus	.	gene_id "Balte-SVSP-9";
ptg000141l	ToxCodAn-Genome	CDS	916726	916899	.	minus	.	gene_id "Balte-SVSP-9";
ptg000174l	ToxCodAn-Genome	CDS	6359378	6359425	.	plus	.	gene_id "Balte-LAO-1";
ptg000174l	ToxCodAn-Genome	CDS	6362866	6362978	.	plus	.	gene_id "Balte-LAO-1";
ptg000174l	ToxCodAn-Genome	CDS	6363880	6364081	.	plus	.	gene_id "Balte-LAO-1";
ptg000174l	ToxCodAn-Genome	CDS	6366986	6367054	.	plus	.	gene_id "Balte-LAO-1";
ptg000174l	ToxCodAn-Genome	CDS	6368707	6368843	.	plus	.	gene_id "Balte-LAO-1";
ptg000174l	ToxCodAn-Genome	CDS	6370884	6371643	.	plus	.	gene_id "Balte-LAO-1";
ptg000174l	ToxCodAn-Genome	CDS	6674570	6674642	.	minus	.	gene_id "Balte-Vespryn-1";
ptg000174l	ToxCodAn-Genome	CDS	6673245	6673331	.	minus	.	gene_id "Balte-Vespryn-1";
ptg000174l	ToxCodAn-Genome	CDS	6670776	6671251	.	minus	.	gene_id "Balte-Vespryn-1";
ptg000180l	ToxCodAn-Genome	CDS	1491023	1491337	.	minus	.	gene_id "Balte-BPP-1";
ptg000180l	ToxCodAn-Genome	CDS	1490251	1490634	.	minus	.	gene_id "Balte-BPP-1";
ptg000223l	ToxCodAn-Genome	CDS	15783184	15783243	.	plus	.	gene_id "Balte-CRISP-1";
ptg000223l	ToxCodAn-Genome	CDS	15784663	15784776	.	plus	.	gene_id "Balte-CRISP-1";
ptg000223l	ToxCodAn-Genome	CDS	15786443	15786530	.	plus	.	gene_id "Balte-CRISP-1";
ptg000223l	ToxCodAn-Genome	CDS	15787689	15787837	.	plus	.	gene_id "Balte-CRISP-1";
ptg000223l	ToxCodAn-Genome	CDS	15788736	15788830	.	plus	.	gene_id "Balte-CRISP-1";
ptg000223l	ToxCodAn-Genome	CDS	15791123	15791211	.	plus	.	gene_id "Balte-CRISP-1";
ptg000223l	ToxCodAn-Genome	CDS	15791819	15791946	.	plus	.	gene_id "Balte-CRISP-1";
ptg000370l	ToxCodAn-Genome	CDS	731403	731505	.	plus	.	gene_id "Balte-Waprin-1";
ptg000370l	ToxCodAn-Genome	CDS	731800	731949	.	plus	.	gene_id "Balte-Waprin-1";
ptg000370l	ToxCodAn-Genome	CDS	741816	741967	.	plus	.	gene_id "Balte-Waprin-1";
ptg000408l	ToxCodAn-Genome	CDS	966652	966709	.	plus	.	gene_id "Balte-CTL-3";
ptg000408l	ToxCodAn-Genome	CDS	968267	968361	.	plus	.	gene_id "Balte-CTL-3";
ptg000408l	ToxCodAn-Genome	CDS	968917	969057	.	plus	.	gene_id "Balte-CTL-3";
ptg000408l	ToxCodAn-Genome	CDS	970123	970237	.	plus	.	gene_id "Balte-CTL-3";
ptg000408l	ToxCodAn-Genome	CDS	971513	971580	.	plus	.	gene_id "Balte-CTL-3";
ptg000408l	ToxCodAn-Genome	CDS	985591	985648	.	minus	.	gene_id "Balte-CTL-4";
ptg000408l	ToxCodAn-Genome	CDS	982756	982850	.	minus	.	gene_id "Balte-CTL-4";
ptg000408l	ToxCodAn-Genome	CDS	981685	981825	.	minus	.	gene_id "Balte-CTL-4";
ptg000408l	ToxCodAn-Genome	CDS	980154	980268	.	minus	.	gene_id "Balte-CTL-4";
ptg000408l	ToxCodAn-Genome	CDS	976755	976822	.	minus	.	gene_id "Balte-CTL-4";
ptg000408l	ToxCodAn-Genome	CDS	1220715	1220772	.	plus	.	gene_id "Balte-CTL-5";
ptg000408l	ToxCodAn-Genome	CDS	1221369	1221460	.	plus	.	gene_id "Balte-CTL-5";
ptg000408l	ToxCodAn-Genome	CDS	1222031	1222174	.	plus	.	gene_id "Balte-CTL-5";
ptg000408l	ToxCodAn-Genome	CDS	1224854	1224962	.	plus	.	gene_id "Balte-CTL-5";
ptg000408l	ToxCodAn-Genome	CDS	1225600	1225673	.	plus	.	gene_id "Balte-CTL-5";
ptg000589l	ToxCodAn-Genome	CDS	22885366	22886091	.	minus	.	gene_id "Balte-NGF-1";
ptg000799l	ToxCodAn-Genome	CDS	20576	20633	.	plus	.	gene_id "Balte-CTL-6";
ptg000799l	ToxCodAn-Genome	CDS	21857	21948	.	plus	.	gene_id "Balte-CTL-6";
ptg000799l	ToxCodAn-Genome	CDS	23280	23429	.	plus	.	gene_id "Balte-CTL-6";
ptg000799l	ToxCodAn-Genome	CDS	24370	24466	.	plus	.	gene_id "Balte-CTL-6";
ptg000799l	ToxCodAn-Genome	CDS	25451	25521	.	plus	.	gene_id "Balte-CTL-6";
ptg000988l	ToxCodAn-Genome	CDS	233352	233564	.	minus	.	gene_id "Balte-CYS-1";
ptg000988l	ToxCodAn-Genome	CDS	231956	232084	.	minus	.	gene_id "Balte-CYS-1";
ptg000988l	ToxCodAn-Genome	CDS	225780	225857	.	minus	.	gene_id "Balte-CYS-1";
ptg001034l	ToxCodAn-Genome	CDS	58949	59006	.	plus	.	gene_id "Balte-CTL-7";
ptg001034l	ToxCodAn-Genome	CDS	60607	60719	.	plus	.	gene_id "Balte-CTL-7";
ptg001034l	ToxCodAn-Genome	CDS	61873	62022	.	plus	.	gene_id "Balte-CTL-7";
ptg001034l	ToxCodAn-Genome	CDS	62964	63060	.	plus	.	gene_id "Balte-CTL-7";
ptg001034l	ToxCodAn-Genome	CDS	64032	64105	.	plus	.	gene_id "Balte-CTL-7";
ptg001034l	ToxCodAn-Genome	CDS	88677	88734	.	minus	.	gene_id "Balte-CTL-8";
ptg001034l	ToxCodAn-Genome	CDS	87004	87095	.	minus	.	gene_id "Balte-CTL-8";
ptg001034l	ToxCodAn-Genome	CDS	85507	85656	.	minus	.	gene_id "Balte-CTL-8";
ptg001034l	ToxCodAn-Genome	CDS	84336	84423	.	minus	.	gene_id "Balte-CTL-8";
ptg001034l	ToxCodAn-Genome	CDS	83316	83389	.	minus	.	gene_id "Balte-CTL-8";
ptg001174l	ToxCodAn-Genome	CDS	36383	36440	.	minus	.	gene_id "Balte-CTL-9";
ptg001174l	ToxCodAn-Genome	CDS	35082	35173	.	minus	.	gene_id "Balte-CTL-9";
ptg001174l	ToxCodAn-Genome	CDS	33341	33478	.	minus	.	gene_id "Balte-CTL-9";
ptg001174l	ToxCodAn-Genome	CDS	32584	32680	.	minus	.	gene_id "Balte-CTL-9";
ptg001174l	ToxCodAn-Genome	CDS	31523	31596	.	minus	.	gene_id "Balte-CTL-9";
ptg001174l	ToxCodAn-Genome	CDS	48165	48222	.	plus	.	gene_id "Balte-CTL-10";
ptg001174l	ToxCodAn-Genome	CDS	49575	49666	.	plus	.	gene_id "Balte-CTL-10";
ptg001174l	ToxCodAn-Genome	CDS	50914	51052	.	plus	.	gene_id "Balte-CTL-10";
ptg001174l	ToxCodAn-Genome	CDS	53750	53835	.	plus	.	gene_id "Balte-CTL-10";
ptg001174l	ToxCodAn-Genome	CDS	54650	54717	.	plus	.	gene_id "Balte-CTL-10";
ptg001221l	ToxCodAn-Genome	CDS	25985	26042	.	minus	.	gene_id "Balte-CTL-11";
ptg001221l	ToxCodAn-Genome	CDS	24639	24736	.	minus	.	gene_id "Balte-CTL-11";
ptg001221l	ToxCodAn-Genome	CDS	22849	22986	.	minus	.	gene_id "Balte-CTL-11";
ptg001221l	ToxCodAn-Genome	CDS	10345	10435	.	minus	.	gene_id "Balte-CTL-11";
ptg001221l	ToxCodAn-Genome	CDS	9886	9953	.	minus	.	gene_id "Balte-CTL-11";
ptg000435l	ToxCodAn-Genome	CDS	434026	434077	.	plus	.	gene_id "Balte-SVMP-1";
ptg000435l	ToxCodAn-Genome	CDS	434895	435001	.	plus	.	gene_id "Balte-SVMP-1";
ptg000435l	ToxCodAn-Genome	CDS	435788	435864	.	plus	.	gene_id "Balte-SVMP-1";
ptg000435l	ToxCodAn-Genome	CDS	437539	437617	.	plus	.	gene_id "Balte-SVMP-1";
ptg000435l	ToxCodAn-Genome	CDS	439044	439120	.	plus	.	gene_id "Balte-SVMP-1";
ptg000435l	ToxCodAn-Genome	CDS	441100	441301	.	plus	.	gene_id "Balte-SVMP-1";
ptg000435l	ToxCodAn-Genome	CDS	443214	443276	.	plus	.	gene_id "Balte-SVMP-1";
ptg000435l	ToxCodAn-Genome	CDS	443839	443910	.	plus	.	gene_id "Balte-SVMP-1";
ptg000435l	ToxCodAn-Genome	CDS	444838	445007	.	plus	.	gene_id "Balte-SVMP-1";
ptg000435l	ToxCodAn-Genome	CDS	446469	446553	.	plus	.	gene_id "Balte-SVMP-1";
ptg000435l	ToxCodAn-Genome	CDS	448396	448526	.	plus	.	gene_id "Balte-SVMP-1";
ptg000435l	ToxCodAn-Genome	CDS	450358	450535	.	plus	.	gene_id "Balte-SVMP-1";
ptg000435l	ToxCodAn-Genome	CDS	451836	451925	.	plus	.	gene_id "Balte-SVMP-1";
ptg000435l	ToxCodAn-Genome	CDS	452997	453192	.	plus	.	gene_id "Balte-SVMP-1";
ptg000435l	ToxCodAn-Genome	CDS	454180	454282	.	plus	.	gene_id "Balte-SVMP-1";
ptg000435l	ToxCodAn-Genome	CDS	456689	456818	.	plus	.	gene_id "Balte-SVMP-1";
ptg000435l	ToxCodAn-Genome	CDS	458829	458864	.	plus	.	gene_id "Balte-SVMP-1";
ptg000435l	ToxCodAn-Genome	CDS	468201	468252	.	plus	.	gene_id "Balte-SVMP-2";
ptg000435l	ToxCodAn-Genome	CDS	469759	469856	.	plus	.	gene_id "Balte-SVMP-2";
ptg000435l	ToxCodAn-Genome	CDS	470731	470801	.	plus	.	gene_id "Balte-SVMP-2";
ptg000435l	ToxCodAn-Genome	CDS	471612	471690	.	plus	.	gene_id "Balte-SVMP-2";
ptg000435l	ToxCodAn-Genome	CDS	472939	473015	.	plus	.	gene_id "Balte-SVMP-2";
ptg000435l	ToxCodAn-Genome	CDS	474772	474967	.	plus	.	gene_id "Balte-SVMP-2";
ptg000435l	ToxCodAn-Genome	CDS	477252	477314	.	plus	.	gene_id "Balte-SVMP-2";
ptg000435l	ToxCodAn-Genome	CDS	477983	478054	.	plus	.	gene_id "Balte-SVMP-2";
ptg000435l	ToxCodAn-Genome	CDS	478877	479046	.	plus	.	gene_id "Balte-SVMP-2";
ptg000435l	ToxCodAn-Genome	CDS	480524	480608	.	plus	.	gene_id "Balte-SVMP-2";
ptg000435l	ToxCodAn-Genome	CDS	481681	481811	.	plus	.	gene_id "Balte-SVMP-2";
ptg000435l	ToxCodAn-Genome	CDS	484272	484449	.	plus	.	gene_id "Balte-SVMP-2";
ptg000435l	ToxCodAn-Genome	CDS	485694	485783	.	plus	.	gene_id "Balte-SVMP-2";
ptg000435l	ToxCodAn-Genome	CDS	486838	487030	.	plus	.	gene_id "Balte-SVMP-2";
ptg000435l	ToxCodAn-Genome	CDS	489492	489594	.	plus	.	gene_id "Balte-SVMP-2";
ptg000435l	ToxCodAn-Genome	CDS	491595	491727	.	plus	.	gene_id "Balte-SVMP-2";
ptg000435l	ToxCodAn-Genome	CDS	492413	492457	.	plus	.	gene_id "Balte-SVMP-2";
ptg000435l	ToxCodAn-Genome	CDS	500937	500988	.	plus	.	gene_id "Balte-SVMP-3";
ptg000435l	ToxCodAn-Genome	CDS	502714	502811	.	plus	.	gene_id "Balte-SVMP-3";
ptg000435l	ToxCodAn-Genome	CDS	503522	503592	.	plus	.	gene_id "Balte-SVMP-3";
ptg000435l	ToxCodAn-Genome	CDS	504403	504481	.	plus	.	gene_id "Balte-SVMP-3";
ptg000435l	ToxCodAn-Genome	CDS	506984	507060	.	plus	.	gene_id "Balte-SVMP-3";
ptg000435l	ToxCodAn-Genome	CDS	508756	508951	.	plus	.	gene_id "Balte-SVMP-3";
ptg000435l	ToxCodAn-Genome	CDS	510898	510957	.	plus	.	gene_id "Balte-SVMP-3";
ptg000435l	ToxCodAn-Genome	CDS	511187	511258	.	plus	.	gene_id "Balte-SVMP-3";
ptg000435l	ToxCodAn-Genome	CDS	511799	511968	.	plus	.	gene_id "Balte-SVMP-3";
ptg000435l	ToxCodAn-Genome	CDS	513336	513420	.	plus	.	gene_id "Balte-SVMP-3";
ptg000435l	ToxCodAn-Genome	CDS	514526	514656	.	plus	.	gene_id "Balte-SVMP-3";
ptg000435l	ToxCodAn-Genome	CDS	516968	517145	.	plus	.	gene_id "Balte-SVMP-3";
ptg000435l	ToxCodAn-Genome	CDS	518169	518258	.	plus	.	gene_id "Balte-SVMP-3";
ptg000435l	ToxCodAn-Genome	CDS	519031	519226	.	plus	.	gene_id "Balte-SVMP-3";
ptg000435l	ToxCodAn-Genome	CDS	520806	520908	.	plus	.	gene_id "Balte-SVMP-3";
ptg000435l	ToxCodAn-Genome	CDS	523082	523199	.	plus	.	gene_id "Balte-SVMP-3";
ptg000435l	ToxCodAn-Genome	CDS	523779	523826	.	plus	.	gene_id "Balte-SVMP-3";
ptg000435l	ToxCodAn-Genome	CDS	538283	538334	.	plus	.	gene_id "Balte-SVMP-4";
ptg000435l	ToxCodAn-Genome	CDS	539787	539884	.	plus	.	gene_id "Balte-SVMP-4";
ptg000435l	ToxCodAn-Genome	CDS	540725	540795	.	plus	.	gene_id "Balte-SVMP-4";
ptg000435l	ToxCodAn-Genome	CDS	541636	541714	.	plus	.	gene_id "Balte-SVMP-4";
ptg000435l	ToxCodAn-Genome	CDS	542813	542889	.	plus	.	gene_id "Balte-SVMP-4";
ptg000435l	ToxCodAn-Genome	CDS	545214	545409	.	plus	.	gene_id "Balte-SVMP-4";
ptg000435l	ToxCodAn-Genome	CDS	547683	547745	.	plus	.	gene_id "Balte-SVMP-4";
ptg000435l	ToxCodAn-Genome	CDS	548420	548491	.	plus	.	gene_id "Balte-SVMP-4";
ptg000435l	ToxCodAn-Genome	CDS	551646	551815	.	plus	.	gene_id "Balte-SVMP-4";
ptg000435l	ToxCodAn-Genome	CDS	552917	553001	.	plus	.	gene_id "Balte-SVMP-4";
ptg000435l	ToxCodAn-Genome	CDS	554082	554212	.	plus	.	gene_id "Balte-SVMP-4";
ptg000435l	ToxCodAn-Genome	CDS	556865	557042	.	plus	.	gene_id "Balte-SVMP-4";
ptg000435l	ToxCodAn-Genome	CDS	558028	558108	.	plus	.	gene_id "Balte-SVMP-4";
ptg000435l	ToxCodAn-Genome	CDS	559169	559364	.	plus	.	gene_id "Balte-SVMP-4";
ptg000435l	ToxCodAn-Genome	CDS	561377	561479	.	plus	.	gene_id "Balte-SVMP-4";
ptg000435l	ToxCodAn-Genome	CDS	563724	563847	.	plus	.	gene_id "Balte-SVMP-4";
ptg000435l	ToxCodAn-Genome	CDS	564396	564443	.	plus	.	gene_id "Balte-SVMP-4";
ptg000435l	ToxCodAn-Genome	CDS	604313	604364	.	plus	.	gene_id "Balte-SVMP-5";
ptg000435l	ToxCodAn-Genome	CDS	606416	606513	.	plus	.	gene_id "Balte-SVMP-5";
ptg000435l	ToxCodAn-Genome	CDS	607221	607291	.	plus	.	gene_id "Balte-SVMP-5";
ptg000435l	ToxCodAn-Genome	CDS	608102	608180	.	plus	.	gene_id "Balte-SVMP-5";
ptg000435l	ToxCodAn-Genome	CDS	613859	613935	.	plus	.	gene_id "Balte-SVMP-5";
ptg000435l	ToxCodAn-Genome	CDS	614582	614777	.	plus	.	gene_id "Balte-SVMP-5";
ptg000435l	ToxCodAn-Genome	CDS	616593	616652	.	plus	.	gene_id "Balte-SVMP-5";
ptg000435l	ToxCodAn-Genome	CDS	617300	617371	.	plus	.	gene_id "Balte-SVMP-5";
ptg000435l	ToxCodAn-Genome	CDS	617912	618081	.	plus	.	gene_id "Balte-SVMP-5";
ptg000435l	ToxCodAn-Genome	CDS	619613	619697	.	plus	.	gene_id "Balte-SVMP-5";
ptg000435l	ToxCodAn-Genome	CDS	621872	622002	.	plus	.	gene_id "Balte-SVMP-5";
ptg000435l	ToxCodAn-Genome	CDS	624344	624521	.	plus	.	gene_id "Balte-SVMP-5";
ptg000435l	ToxCodAn-Genome	CDS	625549	625638	.	plus	.	gene_id "Balte-SVMP-5";
ptg000435l	ToxCodAn-Genome	CDS	626213	626408	.	plus	.	gene_id "Balte-SVMP-5";
ptg000435l	ToxCodAn-Genome	CDS	627999	628101	.	plus	.	gene_id "Balte-SVMP-5";
ptg000435l	ToxCodAn-Genome	CDS	631951	632059	.	plus	.	gene_id "Balte-SVMP-5";
ptg000435l	ToxCodAn-Genome	CDS	632650	632694	.	plus	.	gene_id "Balte-SVMP-5";
ptg000435l	ToxCodAn-Genome	CDS	655202	655253	.	plus	.	gene_id "Balte-SVMP-6";
ptg000435l	ToxCodAn-Genome	CDS	657178	657275	.	plus	.	gene_id "Balte-SVMP-6";
ptg000435l	ToxCodAn-Genome	CDS	657979	658049	.	plus	.	gene_id "Balte-SVMP-6";
ptg000435l	ToxCodAn-Genome	CDS	659370	659448	.	plus	.	gene_id "Balte-SVMP-6";
ptg000435l	ToxCodAn-Genome	CDS	660575	660651	.	plus	.	gene_id "Balte-SVMP-6";
ptg000435l	ToxCodAn-Genome	CDS	661298	661493	.	plus	.	gene_id "Balte-SVMP-6";
ptg000435l	ToxCodAn-Genome	CDS	663756	663815	.	plus	.	gene_id "Balte-SVMP-6";
ptg000435l	ToxCodAn-Genome	CDS	664463	664534	.	plus	.	gene_id "Balte-SVMP-6";
ptg000435l	ToxCodAn-Genome	CDS	665075	665244	.	plus	.	gene_id "Balte-SVMP-6";
ptg000435l	ToxCodAn-Genome	CDS	676626	676710	.	plus	.	gene_id "Balte-SVMP-6";
ptg000435l	ToxCodAn-Genome	CDS	677815	677945	.	plus	.	gene_id "Balte-SVMP-6";
ptg000435l	ToxCodAn-Genome	CDS	680258	680435	.	plus	.	gene_id "Balte-SVMP-6";
ptg000435l	ToxCodAn-Genome	CDS	681463	681552	.	plus	.	gene_id "Balte-SVMP-6";
ptg000435l	ToxCodAn-Genome	CDS	682330	682525	.	plus	.	gene_id "Balte-SVMP-6";
ptg000435l	ToxCodAn-Genome	CDS	684124	684226	.	plus	.	gene_id "Balte-SVMP-6";
ptg000435l	ToxCodAn-Genome	CDS	685912	686029	.	plus	.	gene_id "Balte-SVMP-6";
ptg000435l	ToxCodAn-Genome	CDS	686587	686631	.	plus	.	gene_id "Balte-SVMP-6";
ptg000435l	ToxCodAn-Genome	CDS	711421	711472	.	plus	.	gene_id "Balte-SVMP-7";
ptg000435l	ToxCodAn-Genome	CDS	715116	715213	.	plus	.	gene_id "Balte-SVMP-7";
ptg000435l	ToxCodAn-Genome	CDS	715650	715720	.	plus	.	gene_id "Balte-SVMP-7";
ptg000435l	ToxCodAn-Genome	CDS	716425	716503	.	plus	.	gene_id "Balte-SVMP-7";
ptg000435l	ToxCodAn-Genome	CDS	717627	717703	.	plus	.	gene_id "Balte-SVMP-7";
ptg000435l	ToxCodAn-Genome	CDS	718673	718868	.	plus	.	gene_id "Balte-SVMP-7";
ptg000435l	ToxCodAn-Genome	CDS	721148	721192	.	plus	.	gene_id "Balte-SVMP-7";
ptg000435l	ToxCodAn-Genome	CDS	721864	721935	.	plus	.	gene_id "Balte-SVMP-7";
ptg000435l	ToxCodAn-Genome	CDS	722480	722649	.	plus	.	gene_id "Balte-SVMP-7";
ptg000435l	ToxCodAn-Genome	CDS	723756	723840	.	plus	.	gene_id "Balte-SVMP-7";
ptg000435l	ToxCodAn-Genome	CDS	724929	725059	.	plus	.	gene_id "Balte-SVMP-7";
ptg000435l	ToxCodAn-Genome	CDS	726661	726841	.	plus	.	gene_id "Balte-SVMP-7";
ptg000435l	ToxCodAn-Genome	CDS	727655	727744	.	plus	.	gene_id "Balte-SVMP-7";
ptg000435l	ToxCodAn-Genome	CDS	728767	728871	.	plus	.	gene_id "Balte-SVMP-7";
ptg000435l	ToxCodAn-Genome	CDS	741665	741716	.	plus	.	gene_id "Balte-SVMP-8";
ptg000435l	ToxCodAn-Genome	CDS	743538	743635	.	plus	.	gene_id "Balte-SVMP-8";
ptg000435l	ToxCodAn-Genome	CDS	744401	744471	.	plus	.	gene_id "Balte-SVMP-8";
ptg000435l	ToxCodAn-Genome	CDS	745281	745359	.	plus	.	gene_id "Balte-SVMP-8";
ptg000435l	ToxCodAn-Genome	CDS	746979	747055	.	plus	.	gene_id "Balte-SVMP-8";
ptg000435l	ToxCodAn-Genome	CDS	750311	750506	.	plus	.	gene_id "Balte-SVMP-8";
ptg000435l	ToxCodAn-Genome	CDS	752760	752804	.	plus	.	gene_id "Balte-SVMP-8";
ptg000435l	ToxCodAn-Genome	CDS	753350	753421	.	plus	.	gene_id "Balte-SVMP-8";
ptg000435l	ToxCodAn-Genome	CDS	753743	753912	.	plus	.	gene_id "Balte-SVMP-8";
ptg000435l	ToxCodAn-Genome	CDS	757637	757721	.	plus	.	gene_id "Balte-SVMP-8";
ptg000435l	ToxCodAn-Genome	CDS	759197	759327	.	plus	.	gene_id "Balte-SVMP-8";
ptg000435l	ToxCodAn-Genome	CDS	761297	761471	.	plus	.	gene_id "Balte-SVMP-8";
ptg000435l	ToxCodAn-Genome	CDS	762289	762378	.	plus	.	gene_id "Balte-SVMP-8";
ptg000435l	ToxCodAn-Genome	CDS	763341	763436	.	plus	.	gene_id "Balte-SVMP-8";
ptg000435l	ToxCodAn-Genome	CDS	768093	768144	.	plus	.	gene_id "Balte-SVMP-9";
ptg000435l	ToxCodAn-Genome	CDS	769957	770054	.	plus	.	gene_id "Balte-SVMP-9";
ptg000435l	ToxCodAn-Genome	CDS	770887	770957	.	plus	.	gene_id "Balte-SVMP-9";
ptg000435l	ToxCodAn-Genome	CDS	771778	771856	.	plus	.	gene_id "Balte-SVMP-9";
ptg000435l	ToxCodAn-Genome	CDS	773025	773101	.	plus	.	gene_id "Balte-SVMP-9";
ptg000435l	ToxCodAn-Genome	CDS	773735	773930	.	plus	.	gene_id "Balte-SVMP-9";
ptg000435l	ToxCodAn-Genome	CDS	776695	776757	.	plus	.	gene_id "Balte-SVMP-9";
ptg000435l	ToxCodAn-Genome	CDS	777433	777504	.	plus	.	gene_id "Balte-SVMP-9";
ptg000435l	ToxCodAn-Genome	CDS	778478	778647	.	plus	.	gene_id "Balte-SVMP-9";
ptg000435l	ToxCodAn-Genome	CDS	782120	782204	.	plus	.	gene_id "Balte-SVMP-9";
ptg000435l	ToxCodAn-Genome	CDS	783321	783451	.	plus	.	gene_id "Balte-SVMP-9";
ptg000435l	ToxCodAn-Genome	CDS	783844	784021	.	plus	.	gene_id "Balte-SVMP-9";
ptg000435l	ToxCodAn-Genome	CDS	785014	785103	.	plus	.	gene_id "Balte-SVMP-9";
ptg000435l	ToxCodAn-Genome	CDS	786165	786360	.	plus	.	gene_id "Balte-SVMP-9";
ptg000435l	ToxCodAn-Genome	CDS	787782	787884	.	plus	.	gene_id "Balte-SVMP-9";
ptg000435l	ToxCodAn-Genome	CDS	788474	788615	.	plus	.	gene_id "Balte-SVMP-9";
ptg000435l	ToxCodAn-Genome	CDS	789161	789205	.	plus	.	gene_id "Balte-SVMP-9";
ptg000435l	ToxCodAn-Genome	CDS	837373	837424	.	plus	.	gene_id "Balte-SVMP-10";
ptg000435l	ToxCodAn-Genome	CDS	839270	839367	.	plus	.	gene_id "Balte-SVMP-10";
ptg000435l	ToxCodAn-Genome	CDS	840163	840257	.	plus	.	gene_id "Balte-SVMP-10";
ptg000435l	ToxCodAn-Genome	CDS	841143	841221	.	plus	.	gene_id "Balte-SVMP-10";
ptg000435l	ToxCodAn-Genome	CDS	842319	842395	.	plus	.	gene_id "Balte-SVMP-10";
ptg000435l	ToxCodAn-Genome	CDS	844377	844572	.	plus	.	gene_id "Balte-SVMP-10";
ptg000435l	ToxCodAn-Genome	CDS	846835	846897	.	plus	.	gene_id "Balte-SVMP-10";
ptg000435l	ToxCodAn-Genome	CDS	847573	847644	.	plus	.	gene_id "Balte-SVMP-10";
ptg000435l	ToxCodAn-Genome	CDS	850447	850616	.	plus	.	gene_id "Balte-SVMP-10";
ptg000435l	ToxCodAn-Genome	CDS	852031	852115	.	plus	.	gene_id "Balte-SVMP-10";
ptg000435l	ToxCodAn-Genome	CDS	854183	854313	.	plus	.	gene_id "Balte-SVMP-10";
ptg000435l	ToxCodAn-Genome	CDS	857686	857863	.	plus	.	gene_id "Balte-SVMP-10";
ptg000435l	ToxCodAn-Genome	CDS	858857	858946	.	plus	.	gene_id "Balte-SVMP-10";
ptg000435l	ToxCodAn-Genome	CDS	860005	860200	.	plus	.	gene_id "Balte-SVMP-10";
ptg000435l	ToxCodAn-Genome	CDS	866164	866266	.	plus	.	gene_id "Balte-SVMP-10";
ptg000435l	ToxCodAn-Genome	CDS	868345	868468	.	plus	.	gene_id "Balte-SVMP-10";
ptg000435l	ToxCodAn-Genome	CDS	869016	869063	.	plus	.	gene_id "Balte-SVMP-10";
ptg000435l	ToxCodAn-Genome	CDS	985100	985151	.	plus	.	gene_id "Balte-SVMP-11";
ptg000435l	ToxCodAn-Genome	CDS	986994	987091	.	plus	.	gene_id "Balte-SVMP-11";
ptg000435l	ToxCodAn-Genome	CDS	987887	987981	.	plus	.	gene_id "Balte-SVMP-11";
ptg000435l	ToxCodAn-Genome	CDS	988798	988876	.	plus	.	gene_id "Balte-SVMP-11";
ptg000435l	ToxCodAn-Genome	CDS	990341	990417	.	plus	.	gene_id "Balte-SVMP-11";
ptg000435l	ToxCodAn-Genome	CDS	992723	992918	.	plus	.	gene_id "Balte-SVMP-11";
ptg000435l	ToxCodAn-Genome	CDS	995042	995104	.	plus	.	gene_id "Balte-SVMP-11";
ptg000435l	ToxCodAn-Genome	CDS	995780	995851	.	plus	.	gene_id "Balte-SVMP-11";
ptg000435l	ToxCodAn-Genome	CDS	998668	998837	.	plus	.	gene_id "Balte-SVMP-11";
ptg000435l	ToxCodAn-Genome	CDS	1000244	1000328	.	plus	.	gene_id "Balte-SVMP-11";
ptg000435l	ToxCodAn-Genome	CDS	1002391	1002521	.	plus	.	gene_id "Balte-SVMP-11";
ptg000435l	ToxCodAn-Genome	CDS	1005187	1005364	.	plus	.	gene_id "Balte-SVMP-11";
ptg000435l	ToxCodAn-Genome	CDS	1006734	1006823	.	plus	.	gene_id "Balte-SVMP-11";
ptg000435l	ToxCodAn-Genome	CDS	1007883	1008078	.	plus	.	gene_id "Balte-SVMP-11";
ptg000435l	ToxCodAn-Genome	CDS	1010080	1010182	.	plus	.	gene_id "Balte-SVMP-11";
ptg000435l	ToxCodAn-Genome	CDS	1013799	1013922	.	plus	.	gene_id "Balte-SVMP-11";
ptg000435l	ToxCodAn-Genome	CDS	1014471	1014515	.	plus	.	gene_id "Balte-SVMP-11";
ptg000435l	ToxCodAn-Genome	CDS	886241	886292	.	plus	.	gene_id "Balte-SVMP-12";
ptg000435l	ToxCodAn-Genome	CDS	887885	887982	.	plus	.	gene_id "Balte-SVMP-12";
ptg000435l	ToxCodAn-Genome	CDS	888778	888848	.	plus	.	gene_id "Balte-SVMP-12";
ptg000435l	ToxCodAn-Genome	CDS	889694	889772	.	plus	.	gene_id "Balte-SVMP-12";
ptg000435l	ToxCodAn-Genome	CDS	891237	891313	.	plus	.	gene_id "Balte-SVMP-12";
ptg000435l	ToxCodAn-Genome	CDS	893623	893818	.	plus	.	gene_id "Balte-SVMP-12";
ptg000435l	ToxCodAn-Genome	CDS	895944	896006	.	plus	.	gene_id "Balte-SVMP-12";
ptg000435l	ToxCodAn-Genome	CDS	896681	896752	.	plus	.	gene_id "Balte-SVMP-12";
ptg000435l	ToxCodAn-Genome	CDS	900009	900178	.	plus	.	gene_id "Balte-SVMP-12";
ptg000435l	ToxCodAn-Genome	CDS	901560	901644	.	plus	.	gene_id "Balte-SVMP-12";
ptg000435l	ToxCodAn-Genome	CDS	903746	903876	.	plus	.	gene_id "Balte-SVMP-12";
ptg000435l	ToxCodAn-Genome	CDS	906541	906718	.	plus	.	gene_id "Balte-SVMP-12";
ptg000435l	ToxCodAn-Genome	CDS	907706	907795	.	plus	.	gene_id "Balte-SVMP-12";
ptg000435l	ToxCodAn-Genome	CDS	908810	909002	.	plus	.	gene_id "Balte-SVMP-12";
ptg000435l	ToxCodAn-Genome	CDS	911038	911140	.	plus	.	gene_id "Balte-SVMP-12";
ptg000435l	ToxCodAn-Genome	CDS	912874	912997	.	plus	.	gene_id "Balte-SVMP-12";
ptg000435l	ToxCodAn-Genome	CDS	913544	913591	.	plus	.	gene_id "Balte-SVMP-12";
ptg000435l	ToxCodAn-Genome	CDS	1035043	1035094	.	plus	.	gene_id "Balte-SVMP-13";
ptg000435l	ToxCodAn-Genome	CDS	1036942	1037039	.	plus	.	gene_id "Balte-SVMP-13";
ptg000435l	ToxCodAn-Genome	CDS	1041255	1041349	.	plus	.	gene_id "Balte-SVMP-13";
ptg000435l	ToxCodAn-Genome	CDS	1042189	1042267	.	plus	.	gene_id "Balte-SVMP-13";
ptg000435l	ToxCodAn-Genome	CDS	1043355	1043431	.	plus	.	gene_id "Balte-SVMP-13";
ptg000435l	ToxCodAn-Genome	CDS	1045468	1045663	.	plus	.	gene_id "Balte-SVMP-13";
ptg000435l	ToxCodAn-Genome	CDS	1048440	1048502	.	plus	.	gene_id "Balte-SVMP-13";
ptg000435l	ToxCodAn-Genome	CDS	1049178	1049249	.	plus	.	gene_id "Balte-SVMP-13";
ptg000435l	ToxCodAn-Genome	CDS	1052052	1052221	.	plus	.	gene_id "Balte-SVMP-13";
ptg000435l	ToxCodAn-Genome	CDS	1053626	1053710	.	plus	.	gene_id "Balte-SVMP-13";
ptg000435l	ToxCodAn-Genome	CDS	1055778	1055908	.	plus	.	gene_id "Balte-SVMP-13";
ptg000435l	ToxCodAn-Genome	CDS	1059242	1059419	.	plus	.	gene_id "Balte-SVMP-13";
ptg000435l	ToxCodAn-Genome	CDS	1060415	1060504	.	plus	.	gene_id "Balte-SVMP-13";
ptg000435l	ToxCodAn-Genome	CDS	1061563	1061758	.	plus	.	gene_id "Balte-SVMP-13";
ptg000435l	ToxCodAn-Genome	CDS	1067723	1067825	.	plus	.	gene_id "Balte-SVMP-13";
ptg000435l	ToxCodAn-Genome	CDS	1069905	1070028	.	plus	.	gene_id "Balte-SVMP-13";
ptg000435l	ToxCodAn-Genome	CDS	1070576	1070623	.	plus	.	gene_id "Balte-SVMP-13";
ptg000435l	ToxCodAn-Genome	CDS	1081230	1081281	.	plus	.	gene_id "Balte-SVMP-14";
ptg000435l	ToxCodAn-Genome	CDS	1082918	1083015	.	plus	.	gene_id "Balte-SVMP-14";
ptg000435l	ToxCodAn-Genome	CDS	1083811	1083881	.	plus	.	gene_id "Balte-SVMP-14";
ptg000435l	ToxCodAn-Genome	CDS	1084910	1084988	.	plus	.	gene_id "Balte-SVMP-14";
ptg000435l	ToxCodAn-Genome	CDS	1086084	1086160	.	plus	.	gene_id "Balte-SVMP-14";
ptg000435l	ToxCodAn-Genome	CDS	1088467	1088662	.	plus	.	gene_id "Balte-SVMP-14";
ptg000435l	ToxCodAn-Genome	CDS	1093601	1093663	.	plus	.	gene_id "Balte-SVMP-14";
ptg000435l	ToxCodAn-Genome	CDS	1094336	1094407	.	plus	.	gene_id "Balte-SVMP-14";
ptg000435l	ToxCodAn-Genome	CDS	1097702	1097871	.	plus	.	gene_id "Balte-SVMP-14";
ptg000435l	ToxCodAn-Genome	CDS	1099496	1099577	.	plus	.	gene_id "Balte-SVMP-14";
ptg000435l	ToxCodAn-Genome	CDS	1100977	1101107	.	plus	.	gene_id "Balte-SVMP-14";
ptg000435l	ToxCodAn-Genome	CDS	1103768	1103945	.	plus	.	gene_id "Balte-SVMP-14";
ptg000435l	ToxCodAn-Genome	CDS	1104935	1105024	.	plus	.	gene_id "Balte-SVMP-14";
ptg000435l	ToxCodAn-Genome	CDS	1106087	1106282	.	plus	.	gene_id "Balte-SVMP-14";
ptg000435l	ToxCodAn-Genome	CDS	1108894	1108996	.	plus	.	gene_id "Balte-SVMP-14";
ptg000435l	ToxCodAn-Genome	CDS	1111079	1111211	.	plus	.	gene_id "Balte-SVMP-14";
ptg000435l	ToxCodAn-Genome	CDS	1111804	1111848	.	plus	.	gene_id "Balte-SVMP-14";
ptg000435l	ToxCodAn-Genome	CDS	1165974	1166025	.	plus	.	gene_id "Balte-SVMP-15";
ptg000435l	ToxCodAn-Genome	CDS	1167884	1167981	.	plus	.	gene_id "Balte-SVMP-15";
ptg000435l	ToxCodAn-Genome	CDS	1168786	1168856	.	plus	.	gene_id "Balte-SVMP-15";
ptg000435l	ToxCodAn-Genome	CDS	1170556	1170634	.	plus	.	gene_id "Balte-SVMP-15";
ptg000435l	ToxCodAn-Genome	CDS	1171891	1171967	.	plus	.	gene_id "Balte-SVMP-15";
ptg000435l	ToxCodAn-Genome	CDS	1173987	1174179	.	plus	.	gene_id "Balte-SVMP-15";
ptg000435l	ToxCodAn-Genome	CDS	1176465	1176509	.	plus	.	gene_id "Balte-SVMP-15";
ptg000435l	ToxCodAn-Genome	CDS	1177177	1177248	.	plus	.	gene_id "Balte-SVMP-15";
ptg000435l	ToxCodAn-Genome	CDS	1178261	1178430	.	plus	.	gene_id "Balte-SVMP-15";
ptg000435l	ToxCodAn-Genome	CDS	1179825	1179909	.	plus	.	gene_id "Balte-SVMP-15";
ptg000435l	ToxCodAn-Genome	CDS	1181699	1181829	.	plus	.	gene_id "Balte-SVMP-15";
ptg000435l	ToxCodAn-Genome	CDS	1183721	1183898	.	plus	.	gene_id "Balte-SVMP-15";
ptg000435l	ToxCodAn-Genome	CDS	1185523	1185603	.	plus	.	gene_id "Balte-SVMP-15";
ptg000435l	ToxCodAn-Genome	CDS	1186656	1186760	.	plus	.	gene_id "Balte-SVMP-15";
ptg000435l	ToxCodAn-Genome	CDS	1253591	1253642	.	plus	.	gene_id "Balte-SVMP-16";
ptg000435l	ToxCodAn-Genome	CDS	1255092	1255189	.	plus	.	gene_id "Balte-SVMP-16";
ptg000435l	ToxCodAn-Genome	CDS	1256008	1256078	.	plus	.	gene_id "Balte-SVMP-16";
ptg000435l	ToxCodAn-Genome	CDS	1256904	1256982	.	plus	.	gene_id "Balte-SVMP-16";
ptg000435l	ToxCodAn-Genome	CDS	1258110	1258186	.	plus	.	gene_id "Balte-SVMP-16";
ptg000435l	ToxCodAn-Genome	CDS	1258806	1258998	.	plus	.	gene_id "Balte-SVMP-16";
ptg000435l	ToxCodAn-Genome	CDS	1259779	1259838	.	plus	.	gene_id "Balte-SVMP-16";
ptg000435l	ToxCodAn-Genome	CDS	1260383	1260454	.	plus	.	gene_id "Balte-SVMP-16";
ptg000435l	ToxCodAn-Genome	CDS	1261091	1261260	.	plus	.	gene_id "Balte-SVMP-16";
ptg000435l	ToxCodAn-Genome	CDS	1262389	1262473	.	plus	.	gene_id "Balte-SVMP-16";
ptg000435l	ToxCodAn-Genome	CDS	1263538	1263668	.	plus	.	gene_id "Balte-SVMP-16";
ptg000435l	ToxCodAn-Genome	CDS	1266000	1266177	.	plus	.	gene_id "Balte-SVMP-16";
ptg000435l	ToxCodAn-Genome	CDS	1267113	1267202	.	plus	.	gene_id "Balte-SVMP-16";
ptg000435l	ToxCodAn-Genome	CDS	1268235	1268430	.	plus	.	gene_id "Balte-SVMP-16";
ptg000435l	ToxCodAn-Genome	CDS	1274591	1274693	.	plus	.	gene_id "Balte-SVMP-16";
ptg000435l	ToxCodAn-Genome	CDS	1275676	1275808	.	plus	.	gene_id "Balte-SVMP-16";
ptg000435l	ToxCodAn-Genome	CDS	1276277	1276321	.	plus	.	gene_id "Balte-SVMP-16";
ptg000435l	ToxCodAn-Genome	CDS	1332374	1332425	.	plus	.	gene_id "Balte-SVMP-17";
ptg000435l	ToxCodAn-Genome	CDS	1333873	1333970	.	plus	.	gene_id "Balte-SVMP-17";
ptg000435l	ToxCodAn-Genome	CDS	1334809	1334879	.	plus	.	gene_id "Balte-SVMP-17";
ptg000435l	ToxCodAn-Genome	CDS	1335720	1335798	.	plus	.	gene_id "Balte-SVMP-17";
ptg000435l	ToxCodAn-Genome	CDS	1336888	1336964	.	plus	.	gene_id "Balte-SVMP-17";
ptg000435l	ToxCodAn-Genome	CDS	1339274	1339469	.	plus	.	gene_id "Balte-SVMP-17";
ptg000435l	ToxCodAn-Genome	CDS	1341732	1341794	.	plus	.	gene_id "Balte-SVMP-17";
ptg000435l	ToxCodAn-Genome	CDS	1342946	1343017	.	plus	.	gene_id "Balte-SVMP-17";
ptg000435l	ToxCodAn-Genome	CDS	1346144	1346313	.	plus	.	gene_id "Balte-SVMP-17";
ptg000435l	ToxCodAn-Genome	CDS	1347404	1347488	.	plus	.	gene_id "Balte-SVMP-17";
ptg000435l	ToxCodAn-Genome	CDS	1348569	1348699	.	plus	.	gene_id "Balte-SVMP-17";
ptg000435l	ToxCodAn-Genome	CDS	1350953	1351130	.	plus	.	gene_id "Balte-SVMP-17";
ptg000435l	ToxCodAn-Genome	CDS	1352116	1352205	.	plus	.	gene_id "Balte-SVMP-17";
ptg000435l	ToxCodAn-Genome	CDS	1353265	1353460	.	plus	.	gene_id "Balte-SVMP-17";
ptg000435l	ToxCodAn-Genome	CDS	1355489	1355594	.	plus	.	gene_id "Balte-SVMP-17";
ptg000435l	ToxCodAn-Genome	CDS	1357933	1358056	.	plus	.	gene_id "Balte-SVMP-17";
ptg000435l	ToxCodAn-Genome	CDS	1358605	1358652	.	plus	.	gene_id "Balte-SVMP-17";
ptg000435l	ToxCodAn-Genome	CDS	1373173	1373224	.	plus	.	gene_id "Balte-SVMP-18";
ptg000435l	ToxCodAn-Genome	CDS	1375406	1375503	.	plus	.	gene_id "Balte-SVMP-18";
ptg000435l	ToxCodAn-Genome	CDS	1376516	1376586	.	plus	.	gene_id "Balte-SVMP-18";
ptg000435l	ToxCodAn-Genome	CDS	1378317	1378395	.	plus	.	gene_id "Balte-SVMP-18";
ptg000435l	ToxCodAn-Genome	CDS	1379518	1379594	.	plus	.	gene_id "Balte-SVMP-18";
ptg000435l	ToxCodAn-Genome	CDS	1381339	1381534	.	plus	.	gene_id "Balte-SVMP-18";
ptg000435l	ToxCodAn-Genome	CDS	1384622	1384678	.	plus	.	gene_id "Balte-SVMP-18";
ptg000435l	ToxCodAn-Genome	CDS	1386063	1386134	.	plus	.	gene_id "Balte-SVMP-18";
ptg000435l	ToxCodAn-Genome	CDS	1387033	1387202	.	plus	.	gene_id "Balte-SVMP-18";
ptg000435l	ToxCodAn-Genome	CDS	1388405	1388489	.	plus	.	gene_id "Balte-SVMP-18";
ptg000435l	ToxCodAn-Genome	CDS	1388929	1389056	.	plus	.	gene_id "Balte-SVMP-18";
ptg000435l	ToxCodAn-Genome	CDS	1390942	1391101	.	plus	.	gene_id "Balte-SVMP-18";
ptg000435l	ToxCodAn-Genome	CDS	1396371	1396451	.	plus	.	gene_id "Balte-SVMP-18";
ptg000435l	ToxCodAn-Genome	CDS	1397502	1397606	.	plus	.	gene_id "Balte-SVMP-18";
ptg000435l	ToxCodAn-Genome	CDS	1421271	1421322	.	plus	.	gene_id "Balte-SVMP-19";
ptg000435l	ToxCodAn-Genome	CDS	1422774	1422871	.	plus	.	gene_id "Balte-SVMP-19";
ptg000435l	ToxCodAn-Genome	CDS	1423793	1423863	.	plus	.	gene_id "Balte-SVMP-19";
ptg000435l	ToxCodAn-Genome	CDS	1424704	1424782	.	plus	.	gene_id "Balte-SVMP-19";
ptg000435l	ToxCodAn-Genome	CDS	1425909	1425985	.	plus	.	gene_id "Balte-SVMP-19";
ptg000435l	ToxCodAn-Genome	CDS	1426609	1426801	.	plus	.	gene_id "Balte-SVMP-19";
ptg000435l	ToxCodAn-Genome	CDS	1427594	1427653	.	plus	.	gene_id "Balte-SVMP-19";
ptg000435l	ToxCodAn-Genome	CDS	1428198	1428269	.	plus	.	gene_id "Balte-SVMP-19";
ptg000435l	ToxCodAn-Genome	CDS	1428927	1429096	.	plus	.	gene_id "Balte-SVMP-19";
ptg000435l	ToxCodAn-Genome	CDS	1434729	1434813	.	plus	.	gene_id "Balte-SVMP-19";
ptg000435l	ToxCodAn-Genome	CDS	1435876	1436006	.	plus	.	gene_id "Balte-SVMP-19";
ptg000435l	ToxCodAn-Genome	CDS	1437957	1438116	.	plus	.	gene_id "Balte-SVMP-19";
ptg000435l	ToxCodAn-Genome	CDS	1441122	1441202	.	plus	.	gene_id "Balte-SVMP-19";
ptg000435l	ToxCodAn-Genome	CDS	1442264	1442368	.	plus	.	gene_id "Balte-SVMP-19";
ptg000435l	ToxCodAn-Genome	CDS	1458464	1458515	.	plus	.	gene_id "Balte-SVMP-20";
ptg000435l	ToxCodAn-Genome	CDS	1462360	1462457	.	plus	.	gene_id "Balte-SVMP-20";
ptg000435l	ToxCodAn-Genome	CDS	1463440	1463510	.	plus	.	gene_id "Balte-SVMP-20";
ptg000435l	ToxCodAn-Genome	CDS	1465512	1465590	.	plus	.	gene_id "Balte-SVMP-20";
ptg000435l	ToxCodAn-Genome	CDS	1466597	1466673	.	plus	.	gene_id "Balte-SVMP-20";
ptg000435l	ToxCodAn-Genome	CDS	1467084	1467276	.	plus	.	gene_id "Balte-SVMP-20";
ptg000435l	ToxCodAn-Genome	CDS	1469523	1469585	.	plus	.	gene_id "Balte-SVMP-20";
ptg000435l	ToxCodAn-Genome	CDS	1470224	1470295	.	plus	.	gene_id "Balte-SVMP-20";
ptg000435l	ToxCodAn-Genome	CDS	1471132	1471301	.	plus	.	gene_id "Balte-SVMP-20";
ptg000435l	ToxCodAn-Genome	CDS	1471928	1472012	.	plus	.	gene_id "Balte-SVMP-20";
ptg000435l	ToxCodAn-Genome	CDS	1473122	1473252	.	plus	.	gene_id "Balte-SVMP-20";
ptg000435l	ToxCodAn-Genome	CDS	1475955	1476132	.	plus	.	gene_id "Balte-SVMP-20";
ptg000435l	ToxCodAn-Genome	CDS	1477150	1477239	.	plus	.	gene_id "Balte-SVMP-20";
ptg000435l	ToxCodAn-Genome	CDS	1479711	1479906	.	plus	.	gene_id "Balte-SVMP-20";
ptg000435l	ToxCodAn-Genome	CDS	1482513	1482615	.	plus	.	gene_id "Balte-SVMP-20";
ptg000435l	ToxCodAn-Genome	CDS	1483993	1484113	.	plus	.	gene_id "Balte-SVMP-20";
ptg000435l	ToxCodAn-Genome	CDS	1484700	1484747	.	plus	.	gene_id "Balte-SVMP-20";
ptg000435l	ToxCodAn-Genome	CDS	1566067	1566118	.	plus	.	gene_id "Balte-SVMP-21";
ptg000435l	ToxCodAn-Genome	CDS	1569973	1570070	.	plus	.	gene_id "Balte-SVMP-21";
ptg000435l	ToxCodAn-Genome	CDS	1571053	1571123	.	plus	.	gene_id "Balte-SVMP-21";
ptg000435l	ToxCodAn-Genome	CDS	1573080	1573158	.	plus	.	gene_id "Balte-SVMP-21";
ptg000435l	ToxCodAn-Genome	CDS	1574179	1574255	.	plus	.	gene_id "Balte-SVMP-21";
ptg000435l	ToxCodAn-Genome	CDS	1574666	1574858	.	plus	.	gene_id "Balte-SVMP-21";
ptg000435l	ToxCodAn-Genome	CDS	1577161	1577223	.	plus	.	gene_id "Balte-SVMP-21";
ptg000435l	ToxCodAn-Genome	CDS	1577862	1577933	.	plus	.	gene_id "Balte-SVMP-21";
ptg000435l	ToxCodAn-Genome	CDS	1578817	1578986	.	plus	.	gene_id "Balte-SVMP-21";
ptg000435l	ToxCodAn-Genome	CDS	1579602	1579686	.	plus	.	gene_id "Balte-SVMP-21";
ptg000435l	ToxCodAn-Genome	CDS	1580645	1580775	.	plus	.	gene_id "Balte-SVMP-21";
ptg000435l	ToxCodAn-Genome	CDS	1584467	1584644	.	plus	.	gene_id "Balte-SVMP-21";
ptg000435l	ToxCodAn-Genome	CDS	1585663	1585752	.	plus	.	gene_id "Balte-SVMP-21";
ptg000435l	ToxCodAn-Genome	CDS	1593193	1593388	.	plus	.	gene_id "Balte-SVMP-21";
ptg000435l	ToxCodAn-Genome	CDS	1595991	1596093	.	plus	.	gene_id "Balte-SVMP-21";
ptg000435l	ToxCodAn-Genome	CDS	1597533	1597665	.	plus	.	gene_id "Balte-SVMP-21";
ptg000435l	ToxCodAn-Genome	CDS	1598261	1598308	.	plus	.	gene_id "Balte-SVMP-21";
ptg000435l	ToxCodAn-Genome	CDS	793800	793851	.	plus	.	gene_id "Balte-SVMP-22";
ptg000435l	ToxCodAn-Genome	CDS	795699	795796	.	plus	.	gene_id "Balte-SVMP-22";
ptg000435l	ToxCodAn-Genome	CDS	796591	796661	.	plus	.	gene_id "Balte-SVMP-22";
ptg000435l	ToxCodAn-Genome	CDS	797569	797647	.	plus	.	gene_id "Balte-SVMP-22";
ptg000435l	ToxCodAn-Genome	CDS	798745	798821	.	plus	.	gene_id "Balte-SVMP-22";
ptg000435l	ToxCodAn-Genome	CDS	800666	800861	.	plus	.	gene_id "Balte-SVMP-22";
ptg000435l	ToxCodAn-Genome	CDS	803119	803181	.	plus	.	gene_id "Balte-SVMP-22";
ptg000435l	ToxCodAn-Genome	CDS	803838	803909	.	plus	.	gene_id "Balte-SVMP-22";
ptg000435l	ToxCodAn-Genome	CDS	807118	807287	.	plus	.	gene_id "Balte-SVMP-22";
ptg000435l	ToxCodAn-Genome	CDS	808904	808988	.	plus	.	gene_id "Balte-SVMP-22";
ptg000435l	ToxCodAn-Genome	CDS	810062	810192	.	plus	.	gene_id "Balte-SVMP-22";
ptg000435l	ToxCodAn-Genome	CDS	811865	811868	.	plus	.	gene_id "Balte-SVMP-22";
ptg000435l	ToxCodAn-Genome	CDS	813179	813268	.	plus	.	gene_id "Balte-SVMP-22";
ptg000435l	ToxCodAn-Genome	CDS	814475	814670	.	plus	.	gene_id "Balte-SVMP-22";
ptg000435l	ToxCodAn-Genome	CDS	817279	817381	.	plus	.	gene_id "Balte-SVMP-22";
ptg000435l	ToxCodAn-Genome	CDS	819441	819564	.	plus	.	gene_id "Balte-SVMP-22";
ptg000435l	ToxCodAn-Genome	CDS	820112	820159	.	plus	.	gene_id "Balte-SVMP-22";
ptg000435l	ToxCodAn-Genome	CDS	933205	933256	.	plus	.	gene_id "Balte-SVMP-23";
ptg000435l	ToxCodAn-Genome	CDS	935095	935192	.	plus	.	gene_id "Balte-SVMP-23";
ptg000435l	ToxCodAn-Genome	CDS	935987	936057	.	plus	.	gene_id "Balte-SVMP-23";
ptg000435l	ToxCodAn-Genome	CDS	936969	937047	.	plus	.	gene_id "Balte-SVMP-23";
ptg000435l	ToxCodAn-Genome	CDS	938137	938213	.	plus	.	gene_id "Balte-SVMP-23";
ptg000435l	ToxCodAn-Genome	CDS	940223	940418	.	plus	.	gene_id "Balte-SVMP-23";
ptg000435l	ToxCodAn-Genome	CDS	942691	942753	.	plus	.	gene_id "Balte-SVMP-23";
ptg000435l	ToxCodAn-Genome	CDS	943410	943481	.	plus	.	gene_id "Balte-SVMP-23";
ptg000435l	ToxCodAn-Genome	CDS	946690	946859	.	plus	.	gene_id "Balte-SVMP-23";
ptg000435l	ToxCodAn-Genome	CDS	948474	948558	.	plus	.	gene_id "Balte-SVMP-23";
ptg000435l	ToxCodAn-Genome	CDS	949632	949742	.	plus	.	gene_id "Balte-SVMP-23";
ptg000435l	ToxCodAn-Genome	CDS	952716	952805	.	plus	.	gene_id "Balte-SVMP-23";
ptg000435l	ToxCodAn-Genome	CDS	953866	954058	.	plus	.	gene_id "Balte-SVMP-23";
ptg000435l	ToxCodAn-Genome	CDS	956656	956758	.	plus	.	gene_id "Balte-SVMP-23";
ptg000435l	ToxCodAn-Genome	CDS	958819	958939	.	plus	.	gene_id "Balte-SVMP-23";
ptg000435l	ToxCodAn-Genome	CDS	1291572	1291623	.	plus	.	gene_id "Balte-SVMP-24";
ptg000435l	ToxCodAn-Genome	CDS	1293458	1293555	.	plus	.	gene_id "Balte-SVMP-24";
ptg000435l	ToxCodAn-Genome	CDS	1294236	1294306	.	plus	.	gene_id "Balte-SVMP-24";
ptg000435l	ToxCodAn-Genome	CDS	1295014	1295092	.	plus	.	gene_id "Balte-SVMP-24";
ptg000435l	ToxCodAn-Genome	CDS	1296670	1296746	.	plus	.	gene_id "Balte-SVMP-24";
ptg000435l	ToxCodAn-Genome	CDS	1297368	1297563	.	plus	.	gene_id "Balte-SVMP-24";
ptg000435l	ToxCodAn-Genome	CDS	1299785	1299841	.	plus	.	gene_id "Balte-SVMP-24";
ptg000435l	ToxCodAn-Genome	CDS	1301513	1301682	.	plus	.	gene_id "Balte-SVMP-24";
ptg000435l	ToxCodAn-Genome	CDS	1303057	1303141	.	plus	.	gene_id "Balte-SVMP-24";
ptg000435l	ToxCodAn-Genome	CDS	1304215	1304345	.	plus	.	gene_id "Balte-SVMP-24";
ptg000435l	ToxCodAn-Genome	CDS	1306287	1306464	.	plus	.	gene_id "Balte-SVMP-24";
ptg000435l	ToxCodAn-Genome	CDS	1307524	1307719	.	plus	.	gene_id "Balte-SVMP-24";
ptg000435l	ToxCodAn-Genome	CDS	1309868	1309970	.	plus	.	gene_id "Balte-SVMP-24";
ptg000435l	ToxCodAn-Genome	CDS	1311081	1311198	.	plus	.	gene_id "Balte-SVMP-24";
ptg000435l	ToxCodAn-Genome	CDS	1311591	1311635	.	plus	.	gene_id "Balte-SVMP-24";
ptg000435l	ToxCodAn-Genome	CDS	1512727	1512778	.	plus	.	gene_id "Balte-SVMP-25";
ptg000435l	ToxCodAn-Genome	CDS	1516628	1516725	.	plus	.	gene_id "Balte-SVMP-25";
ptg000435l	ToxCodAn-Genome	CDS	1517638	1517708	.	plus	.	gene_id "Balte-SVMP-25";
ptg000435l	ToxCodAn-Genome	CDS	1519418	1519496	.	plus	.	gene_id "Balte-SVMP-25";
ptg000435l	ToxCodAn-Genome	CDS	1520617	1520693	.	plus	.	gene_id "Balte-SVMP-25";
ptg000435l	ToxCodAn-Genome	CDS	1522438	1522633	.	plus	.	gene_id "Balte-SVMP-25";
ptg000435l	ToxCodAn-Genome	CDS	1524917	1524979	.	plus	.	gene_id "Balte-SVMP-25";
ptg000435l	ToxCodAn-Genome	CDS	1525618	1525689	.	plus	.	gene_id "Balte-SVMP-25";
ptg000435l	ToxCodAn-Genome	CDS	1526570	1526739	.	plus	.	gene_id "Balte-SVMP-25";
ptg000435l	ToxCodAn-Genome	CDS	1527360	1527444	.	plus	.	gene_id "Balte-SVMP-25";
ptg000435l	ToxCodAn-Genome	CDS	1528546	1528676	.	plus	.	gene_id "Balte-SVMP-25";
ptg000435l	ToxCodAn-Genome	CDS	1534195	1534372	.	plus	.	gene_id "Balte-SVMP-25";
ptg000435l	ToxCodAn-Genome	CDS	1537045	1537134	.	plus	.	gene_id "Balte-SVMP-25";
ptg000435l	ToxCodAn-Genome	CDS	1539787	1539979	.	plus	.	gene_id "Balte-SVMP-25";
ptg000435l	ToxCodAn-Genome	CDS	1542545	1542647	.	plus	.	gene_id "Balte-SVMP-25";
ptg000435l	ToxCodAn-Genome	CDS	1543594	1543711	.	plus	.	gene_id "Balte-SVMP-25";
ptg000435l	ToxCodAn-Genome	CDS	1544100	1544144	.	plus	.	gene_id "Balte-SVMP-25";
